# Supplementary material for: The toxicity assessment of phosmet on development, reproduction, and gene expression in Daphnia magna
Source: PeerJ. 2024 Feb 28;12:e17034. doi: 10.7717/peerj.17034 (PMC10908259; doi:10.7717/peerj.17034)
Supplement: Supplemental Information 1 — The expression of genes involved in different signaling mechanisms were determined using qPCR analysis. After running qPCR, the raw data (Ct values) for each gene were extracted and the relative gene expressions were calculated according to the ΔΔCt method, as described by (Schmittgen & Livak, 2008). Normalization was performed using the reference gene actin (act1). [file peerj-12-17034-s001.xlsx]

## Sheet: act
Sample Name	act
Control1	23.52
Control2	22.34
Control3	23.3
Control4	22.08
0,01uM	23.02
0,01uM	22.01
0,01uM	22.12
0,01uM	21.58
0,1uM	21.69
0,1uM	22.52
0,1uM	22.27
0,1uM	22.15

## Sheet: mta
Sample Name	mta
Control1	28.58
Control2	26.55
Control3	28
Control4	26.96
0,01uM	27.25
0,01uM	27.12
0,01uM	26.92
0,01uM	26.5
0,1uM	26.57
0,1uM	27.34
0,1uM	29.42
0,1uM	27.38

## Sheet: mtb
Sample Name	mtb
Control1	29.11
Control2	29.96
Control3	29.78
Control4	30.07
Control5	30.17
0,01uM	29.35
0,01uM	27.76
0,01uM	29.44
0,01uM	28.43
0,01uM	29.78
0,1uM	28.51
0,1uM	30.35
0,1uM	27.6
0,1uM	28.72
0,1uM	28.9

## Sheet: mtc
Sample Name	mtc
Control1	31.78
Control2	28.73
Control3	30.95
Control4	31.13
Control5	31.17
0,01uM	30.12
0,01uM	29.75
0,01uM	29.9
0,01uM	30.69
0,01uM	30.77
0,1uM	29.18
0,1uM	30.26
0,1uM	30.4
0,1uM	31.36
0,1uM	31.22

## Sheet: dap1
Sample Name	dap1
Control1	32
Control2	33.42
Control3	32.6
Control4	32.92
Control5	32.46
0,01uM	31.81
0,01uM	31.63
0,01uM	32.39
0,01uM	31.25
0,01uM	32.7
0,1uM	31.22
0,1uM	33.96
0,1uM	32.56
0,1uM	31.29
0,1uM	31.66

## Sheet: hsp70
Sample Name	hsp70
Control1	31.31
Control2	29.99
Control3	31.72
Control4	29.47
Control5	29.94
0,01uM	31.04
0,01uM	30.93
0,01uM	30.36
0,01uM	28.99
0,01uM	29.78
0,1uM	29.83
0,1uM	30.58
0,1uM	31.13
0,1uM	29.71
0,1uM	29.7

## Sheet: hsp90
Sample Name	hsp90
Control1	37.44
Control2	35.47
Control3	36.53
Control4	36.58
Control5	37.36
0,01uM	36.6
0,01uM	36.02
0,01uM	36.07
0,01uM	34.27
0,01uM	36.34
0,1uM	34.27
0,1uM	35.93
0,1uM	36.83
0,1uM	36.87
0,1uM	37.6

## Sheet: mt1
Sample Name	mt1
Control1	32.32
Control2	32.24
Control3	32.71
Control4	32.42
0,01uM	32.41
0,01uM	32.15
0,01uM	32.8
0,01uM	33.45
0,1uM	31.81
0,1uM	32.18
0,1uM	32.21
0,1uM	33.9

## Sheet: cat
Sample Name	cat
Control1	29.47
Control2	29.52
Control3	30.09
Control4	29.56
Control5	29.55
0,01uM	29.54
0,01uM	28.48
0,01uM	28.69
0,01uM	28.75
0,01uM	29.39
0,1uM	28.94
0,1uM	29.69
0,1uM	29.05
0,1uM	28.68
0,1uM	29.2

## Sheet: gst
Sample Name	gst
Control1	30.74
Control2	29.09
Control3	30.36
Control4	30.16
Control5	29.88
0,01uM	30.58
0,01uM	29.3
0,01uM	28.82
0,01uM	29.34
0,01uM	29.58
0,1uM	29.06
0,1uM	29.68
0,1uM	30
0,1uM	30.51
0,1uM	30.23

[truncated: 12 more sheets: hif1a, ftn3, hr96, nos1, npc1b, man, nos2, sm3, cyp4, cyp314, magro, vtg1]
