# Supplementary material for: The toxicity assessment of phosmet on development, reproduction, and gene expression in Daphnia magna
Source: PeerJ. 2024 Feb 28;12:e17034. doi: 10.7717/peerj.17034 (PMC10908259; doi:10.7717/peerj.17034)
Supplement: Supplemental Information 3 [file peerj-12-17034-s003.xls]

## Sheet: Sheet1
ITEM TO CHECK	IMPORTANCE	CHECKLIST
EXPERIMENTAL DESIGN
Definition of experimental and control groups	E	Line 181,186, 203 and 211
Number within each group	E	Line 179, 186, 203, and 210-211
Assay carried out by core lab or investigator's lab?	D	Investigator's lab
Acknowledgement of authors' contributions	D
SAMPLE
Description	E	Line 212
Volume/mass of sample processed	D
Microdissection or macrodissection	E	Line 212
Processing procedure	E	Line 212
If frozen - how and how quickly?	E	Line 212
If fixed - with what, how quickly?	E	Not done
Sample storage conditions and duration (especially for FFPE samples)	E	Line 212
NUCLEIC ACID EXTRACTION
Procedure and/or instrumentation	E	Line 213-214
Name of kit and details of any modifications	E	Line 213-214
Source of additional reagents used	D
Details of DNase or RNAse treatment	E	Line 213-214
Contamination assessment (DNA or RNA)	E	Line 214-215
Nucleic acid quantification	E	Line 214-215
Instrument and method	E	Line 214-215
Purity (A260/A280)	D
Yield	D
RNA integrity method/instrument	E	Not done
RIN/RQI or Cq of 3' and 5' transcripts	E	Not done
Electrophoresis traces	D
Inhibition testing (Cq dilutions, spike or other)	E	Not done
REVERSE TRANSCRIPTION
Complete reaction conditions	E	Line 216-217
Amount of RNA and reaction volume	E	Line 216-217
Priming oligonucleotide (if using GSP) and concentration	E	Not done
Reverse transcriptase and concentration	E	Line 216-217
Temperature and time	E	Line 216-217
Manufacturer of reagents and catalogue numbers	D
Cqs with and without RT	D*
Storage conditions of cDNA	D
qPCR TARGET INFORMATION
If multiplex, efficiency and LOD of each assay.	E	Not done
Sequence accession number	E	Not done
Location of amplicon	D
Amplicon length	E	Not done
In silico specificity screen (BLAST, etc)	E	Not done
Pseudogenes, retropseudogenes or other homologs?	D
Sequence alignment	D
Secondary structure analysis of amplicon	D
Location of each primer by exon or intron (if applicable)	E	Not done
What splice variants are targeted?	E	Not done
qPCR OLIGONUCLEOTIDES
Primer sequences	E	Line 225
RTPrimerDB Identification Number	D
Probe sequences	D**
Location and identity of any modifications	E	Not done
Manufacturer of oligonucleotides	D
Purification method	D
qPCR PROTOCOL
Complete reaction conditions	E	Line 217-224
Reaction volume and amount of cDNA/DNA	E	Line 217-224
Primer, (probe), Mg++ and dNTP concentrations	E	Line 217-224
Polymerase identity and concentration	E	Line 217-224
Buffer/kit identity and manufacturer	E	Line 218
Exact chemical constitution of the buffer	D
Additives (SYBR Green I, DMSO, etc.)	E	Line 218
Manufacturer of plates/tubes and catalog number	D
Complete thermocycling parameters	E	Line 219-222
Reaction setup (manual/robotic)	D
Manufacturer of qPCR instrument	E	Line 217
qPCR VALIDATION
Evidence of optimisation (from gradients)	D
Specificity (gel, sequence, melt, or digest)	E	Melting Curve
For SYBR Green I, Cq of the NTC	E	Above 40
Standard curves with slope and y-intercept	E	Not done
PCR efficiency calculated from slope	E	Not done
Confidence interval for PCR efficiency or standard error	D
r2 of standard curve	E	Not done
Linear dynamic range	E	Not done
Cq variation at lower limit	E	Not done
Confidence intervals throughout range	D
Evidence for limit of detection	E	Not done
If multiplex, efficiency and LOD of each assay.	E	Not done
DATA ANALYSIS
qPCR analysis program (source, version)	E	Rotor-Gene Q 2.1.0.9 - Windows platforms
Cq method determination	E	Line 222-223
Outlier identification and disposition	E	Line 228
Results of NTCs	E	All above 40 Cq
Justification of number and choice of reference genes	E	Line 223-224
Description of normalisation method	E	Line 223-224
Number and concordance of biological replicates	D
Number and stage (RT or qPCR) of technical replicates	E	Line 224-225
Repeatability (intra-assay variation)	E	Not done
Reproducibility (inter-assay variation, %CV)	D
Power analysis	D
Statistical methods for result significance	E	Line 228-232
Software (source, version)	E	Line 227
Cq or raw data submission using RDML	D
Table 1. MIQE checklist for authors, reviewers and editors. All essential information (E) must be submitted with the manuscript. Desirable
information (D) should be submitted if available. If using primers obtained from RTPrimerDB, information on qPCR target, oligonucleotides,
protocols and validation is available from that source.
*: Assessing the absence of DNA using a no RT assay is essential when first extracting RNA. Once the sample has been validated as
RDNA-free, inclusion of a no-RT control is desirable, but no longer essential.
**: Disclosure of the probe sequence is highly desirable and strongly encouraged. However, since not all commercial pre-designed assay
vendors provide this information, it cannot be an essential requirement. Use of such assays is advised against.
