# Supplementary material for: The toxicity assessment of phosmet on development, reproduction, and gene expression in Daphnia magna
Source: PeerJ. 2024 Feb 28;12:e17034. doi: 10.7717/peerj.17034 (PMC10908259; doi:10.7717/peerj.17034)
Supplement: Supplemental Information 4 [file peerj-12-17034-s004.xlsx]

## Sheet: 24h
Concentration (μM)	Mortality (%)
0	0	0	0
0.01	0	0	0
0.1	0	0	20
1	0	0	0
10	16.67	0	40
25	60	40	33.33
50	50	50	50
100	80	66.67	66.67

## Sheet: 48h
Concentration (μM)	Mortality (%)
0	33.33	33.33	0
0.01	0	20	0
0.1	0	0	40
1	40	66.67	83.33
10	100	66.67	100
25	100	80	83.33
50	100	100	100
100	100	100	100
